# Supplementary material for: Gender differences in trachomatous scarring prevalence in a formerly trachoma hyperendemic district in Tanzania
Source: PLoS Negl Trop Dis. 2024 Jan 26;18(1):e0011861. doi: 10.1371/journal.pntd.0011861 (PMC10817155; doi:10.1371/journal.pntd.0011861)
Supplement: S2 File — (XLSX) [file pntd.0011861.s002.xlsx]

## Sheet: Sheet1
CID	AGE	female	Scar grade worse eye	Community TF prevalence	Years of education	History of TT in parents
10300102	64	1	4	12.2	0	0
10300303	18	1	1	12.2	5	0
10301601	57	0	1	12.2	0	0
10301602	55	1	2	12.2	6	0
10304102	35	1	4	12.2	0	0
10305101	19	0	0	12.2	7	0
10306402	36	1	1	12.2	0	0
10306403	19	1	0	12.2	0	0
10307104	25	1	0	12.2	0	0
10307202	38	1	1	12.2	0	0
10308902	35	1	1	12.2	7	0
10308904	15	0	1	12.2	0	0
10312602	28	1	2	12.2	7	0
10313601	60	1	2	12.2	0	0
10319101	51	0	3	12.2	0	0
10319102	48	1	4	12.2	7	0
10327202	75	1	4	12.2	0	0
10330203	15	0	0	12.2	0	0
10331002	45	1	2	12.2	0	0
10331007	16	0	0	12.2	6	0
10332806	19	1	2	12.2	5	0
10333002	48	1	2	12.2	0	0
10333004	20	1	1	12.2	7	0
10334401	55	1	1	12.2	6	0
10335302	22	1	1	12.2	7	0
10336602	85	1	3	12.2	0	0
10345801	22	0	0	12.2	0	1
10345902	19	1	0	12.2	0	0
10346701	53	0	2	12.2	0	0
10357802	27	1	4	12.2	7	0
10360301	25	0	0	12.2	7	0
10365001	30	0	1	12.2	1	0
10365002	25	1	1	12.2	0	0
10365301	25	0	0	12.2	5	0
10365302	24	1	1	12.2	6	0
10366601	30	0	1	12.2	0	0
10366602	25	1	0	12.2	7	0
10366801	37	1	0	12.2	0	0
10366802	15	0	0	12.2	7	0
30301501	80	0	4	8	0	0
30302701	34	0	1	8	0	0
30302801	48	0	1	8	0	0
30302802	45	1	1	8	7	0
30302805	19	1	0	8	7	0
30302806	16	1	0	8	7	0
30305901	34	0	0	8	7	0
30306109	52	0	2	8	0	0
30308101	41	1	1	8	7	0
30308401	40	0	0	8	7	0
30308402	35	1	0	8	0	0
30308404	15	0	0	8	9	0
30309001	54	0	1	8	7	0
30309002	50	1	1	8	0	0
30309006	18	1	0	8	10	0
30309201	40	0	1	8	0	0
30309202	36	1	3	8	0	0
30309401	78	1	3	8	2	0
30309404	15	0	0	8	0	0
30310301	40	0	2	8	7	0
30310302	32	1	2	8	7	0
30310601	31	0	0	8	0	0
30310602	22	1	1	8	7	0
30311101	30	0	0	8	7	0
30311102	28	1	1	8	7	0
30311201	27	1	2	8	3	0
30311801	46	1	4	8	5	0
30311802	15	1	0	8	7	0
30311901	37	0	1	8	3	0
30312001	29	1	0	8	7	0
30312802	66	1	3	8	0	0
30312806	15	0	0	8	6	0
30313001	85	0	3	8	0	1
30313808	31	1	1	8	7	0
30313901	40	0	1	8	7	0
30313902	32	1	0	8	7	0
30313904	17	1	0	8	M	.
30315301	29	0	0	8	12	0
30315901	27	1	0	8	12	0
30318101	53	0	1	8	7	0
30318102	50	1	0	8	7	0
30318401	46	1	1	8	7	0
30318406	16	0	0	8	M	.
30318501	45	1	1	8	7	0
30319103	65	0	3	8	0	0
30319109	15	0	0	8	6	0
30319201	70	0	3	8	0	0
30319204	25	0	2	8	5	0
30319207	15	1	0	8	0	0
30321902	19	1	0	8	0	0
30322101	27	1	0	8	12	0
30324101	55	0	1	8	7	0
30324102	45	1	0	8	0	0
30324105	21	1	0	8	12	0
30324106	20	0	0	8	12	0
30324107	17	0	0	8	7	0
30324109	20	0	0	8	7	0
30324114	18	1	0	8	7	0
30324504	61	0	3	8	7	0
30324801	45	0	1	8	7	0
30324802	38	1	0	8	0	0
30324805	16	0	1	8	7	0
30328101	28	0	0	8	7	0
30328301	29	1	0	8	12	0
30329501	44	1	1	8	7	0
30330502	75	1	3	8	0	0
30330503	49	1	2	8	7	0
30330510	16	0	0	8	9	0
30331201	68	0	1	8	0	0
30331202	65	1	0	8	7	0
30331205	20	0	0	8	7	0
30331206	26	1	1	8	7	0
30336409	24	1	1	8	0	0
30336702	32	1	0	8	7	0
30337001	35	0	0	8	0	0
30337002	31	1	1	8	6	1
30337109	15	0	1	8	10	0
30337119	34	0	0	8	7	0
30337124	66	0	3	8	12	0
30337127	24	1	3	8	0	0
30358102	29	0	0	8	12	0
30358106	36	1	0	8	7	0
30358111	17	1	0	8	7	0
30358801	37	1	0	8	7	0
30363601	29	1	1	8	7	0
30365001	46	0	0	8	7	0
40101701	43	0	3	11.9	0	0
40101702	39	1	2	11.9	7	0
40103601	35	0	1	11.9	7	0
40103602	31	1	1	11.9	7	0
40105701	43	0	2	11.9	7	0
40105707	20	1	0	11.9	7	0
40106202	36	1	4	11.9	7	0
40107702	40	0	3	11.9	6	0
40107703	47	1	1	11.9	7	0
40108601	24	1	0	11.9	7	0
40110405	36	1	0	11.9	7	0
40110901	81	1	2	11.9	0	0
40112001	37	0	0	11.9	7	0
40112002	36	1	3	11.9	7	0
40112003	19	1	0	11.9	12	0
40112602	34	1	3	11.9	0	0
40112608	40	0	2	11.9	7	0
40113001	36	0	0	11.9	7	0
40113002	26	1	0	11.9	7	0
40113501	29	0	0	11.9	7	0
40113502	26	1	0	11.9	12	0
40115501	80	0	2	11.9	0	0
40115502	75	1	0	11.9	0	0
40115507	20	0	0	11.9	12	0
40116401	52	0	2	11.9	7	1
40116402	38	1	0	11.9	5	0
40116405	18	1	0	11.9	12	0
40117901	31	0	0	11.9	7	0
40117902	31	1	1	11.9	7	0
40118908	22	1	0	11.9	7	0
40119502	23	1	0	11.9	0	0
40120101	82	0	4	11.9	4	0
40120102	72	1	4	11.9	0	0
40120704	15	1	0	11.9	7	1
40121701	42	0	0	11.9	7	0
40121702	42	1	0	11.9	7	0
40121703	22	0	0	11.9	7	0
40123202	40	1	1	11.9	7	0
40123501	41	0	1	11.9	7	0
40123502	36	1	0	11.9	7	0
40123503	19	0	0	11.9	10	0
40123504	15	1	0	11.9	10	0
40129902	24	1	1	11.9	7	0
40130701	50	0	0	11.9	7	0
40130702	35	1	1	11.9	0	0
40134201	30	0	0	11.9	7	0
40140801	34	1	0	11.9	4	0
40145101	54	0	0	11.9	7	0
40145102	39	1	2	11.9	0	0
40145901	29	0	1	11.9	7	0
40147201	54	1	2	11.9	6	0
40147202	17	0	0	11.9	3	0
40148901	30	0	1	11.9	7	0
40148902	22	1	2	11.9	7	0
40149201	57	1	1	11.9	0	0
40149202	18	1	0	11.9	7	0
40149203	15	0	0	11.9	6	0
40150102	34	1	0	11.9	2	0
40150401	22	0	0	11.9	7	0
40150403	17	1	0	11.9	0	0
40150901	24	0	1	11.9	7	1
40151001	23	0	2	11.9	7	0
40151002	22	1	1	11.9	7	0
40156402	49	1	3	11.9	0	0
40156702	44	1	2	11.9	0	0
40164201	42	0	0	11.9	7	0
40164208	28	1	1	11.9	7	0
40169201	38	0	0	11.9	7	0
40181302	28	1	0	11.9	7	0
40183001	41	1	0	11.9	7	0
40183504	21	1	0	11.9	7	1
60200502	35	1	2	27.3	0	0
60200902	40	1	0	27.3	0	0
60201102	49	1	1	27.3	0	0
60201301	40	1	3	27.3	0	0
60208201	24	0	1	27.3	7	0
60208202	17	1	0	27.3	0	0
60212201	45	0	1	27.3	0	0
60212202	43	1	0	27.3	7	0
60215101	59	1	1	27.3	0	1
60215107	25	0	1	27.3	7	0
60215108	19	1	0	27.3	7	0
60223701	22	0	0	27.3	4	0
60224201	35	0	2	27.3	0	1
60224801	67	0	3	27.3	7	1
60224802	50	1	3	27.3	7	0
60227202	46	1	0	27.3	7	0
60229501	39	1	0	27.3	7	0
60230401	46	0	1	27.3	7	0
60230402	42	1	0	27.3	0	0
60235201	36	1	1	27.3	7	0
60235502	20	1	0	27.3	7	0
60235601	38	0	0	27.3	0	0
60235602	24	1	0	27.3	0	0
60238701	79	0	2	27.3	0	0
60239301	29	0	1	27.3	0	0
60239309	31	1	1	27.3	7	0
60242501	87	0	1	27.3	0	0
60242701	36	1	0	27.3	7	0
60242702	18	1	0	27.3	7	0
60243301	50	1	0	27.3	12	0
60245702	25	1	0	27.3	6	0
60246902	34	1	0	27.3	0	0
60246903	15	1	0	27.3	10	0
60249201	51	1	3	27.3	7	0
60252001	44	1	0	27.3	7	0
60255306	15	0	0	27.3	9	0
60256201	34	0	1	27.3	7	0
60256202	28	1	4	27.3	0	0
60258001	42	0	0	27.3	7	0
60258002	43	1	0	27.3	6	0
60258004	21	0	0	27.3	0	0
60260701	64	0	0	27.3	0	0
60260702	59	1	0	27.3	7	0
60260704	21	0	2	27.3	0	0
60260705	20	1	0	27.3	7	0
60266301	68	0	1	27.3	0	0
60266702	34	1	0	27.3	0	0
60266703	15	0	0	27.3	9	0
60275805	20	1	0	27.3	5	0
60276702	27	1	3	27.3	7	0
60277701	38	1	0	27.3	0	0
60277702	17	1	0	27.3	7	0
60290801	37	0	0	27.3	0	0
60292101	52	0	1	27.3	0	0
60292102	45	1	0	27.3	0	0
60294301	33	0	0	27.3	0	0
60294302	27	1	2	27.3	7	0
60295802	22	1	0	27.3	0	0
70100102	31	1	0	10.2	0	0
70100408	42	0	1	10.2	7	0
70100502	39	1	1	10.2	7	0
70101301	26	0	0	10.2	12	0
70101401	64	0	2	10.2	7	0
70101402	52	1	3	10.2	7	0
70101404	24	1	3	10.2	12	0
70101406	17	1	0	10.2	11	0
70104101	90	1	4	10.2	0	0
70104703	20	0	0	10.2	0	0
70105001	70	1	4	10.2	4	0
70108101	73	0	0	10.2	4	0
70108102	70	1	0	10.2	0	0
70108201	32	0	0	10.2	0	0
70109001	23	0	0	10.2	0	0
70114701	36	0	0	10.2	7	0
70114705	23	1	0	10.2	7	0
70117902	25	1	1	10.2	12	0
70118501	37	1	1	10.2	7	0
70120302	31	1	0	10.2	0	0
70120601	24	0	0	10.2	2	0
70120602	23	1	0	10.2	0	0
70123401	53	1	0	10.2	7	0
70123901	60	1	3	10.2	0	0
70124301	55	1	0	10.2	7	0
70124601	40	0	1	10.2	7	0
70124604	18	0	0	10.2	11	0
70124605	16	1	0	10.2	11	0
70125601	48	0	0	10.2	7	0
70125602	42	1	0	10.2	7	0
70125611	92	0	3	10.2	1	0
70125901	38	1	1	10.2	7	0
70126303	25	0	0	10.2	5	0
70126309	22	1	0	10.2	7	0
70126404	26	1	0	10.2	7	0
70166201	48	0	0	10.2	0	1
70189201	30	0	0	10.2	7	0
70189205	22	1	0	10.2	7	0
70194501	30	1	1	10.2	0	0
70194503	15	0	0	10.2	10	0
70195602	23	1	0	10.2	7	0
70195901	38	0	1	10.2	0	0
70195902	28	1	0	10.2	6	1
70196103	30	1	0	10.2	7	0
100104301	31	0	0	5.1	7	0
100104302	26	1	0	5.1	7	0
100105305	18	0	0	5.1	7	0
100108601	63	1	4	5.1	0	0
100109001	52	1	3	5.1	0	0
100109902	43	1	0	5.1	0	0
100110401	89	1	4	5.1	0	0
100111501	39	1	0	5.1	0	0
100111507	15	1	0	5.1	7	0
100116901	38	0	2	5.1	7	0
100116902	32	1	0	5.1	0	0
100116903	16	0	0	5.1	9	0
100121501	53	1	0	5.1	7	0
100121502	33	1	0	5.1	10	0
100121505	23	1	0	5.1	7	0
100122701	90	0	2	5.1	12	0
100122702	66	1	2	5.1	0	0
100123301	46	1	0	5.1	0	0
100126901	45	0	0	5.1	7	0
100126902	44	1	0	5.1	2	0
100126903	24	1	1	5.1	7	0
100126906	15	1	0	5.1	10	0
100130801	48	0	3	5.1	7	0
100130802	40	1	0	5.1	7	0
100131401	50	1	0	5.1	6	0
100133702	21	1	0	5.1	7	0
100134501	49	1	0	5.1	7	0
100134508	23	1	0	5.1	7	0
100135501	55	0	0	5.1	7	0
100135702	38	1	2	5.1	0	0
100136201	44	1	2	5.1	0	0
100136205	49	0	0	5.1	0	0
100137002	28	1	0	5.1	7	0
100138301	33	1	1	5.1	7	0
100141003	23	0	0	5.1	7	0
100141010	20	1	0	5.1	7	0
100146208	32	1	0	5.1	0	0
100147201	53	0	2	5.1	0	0
100147202	47	1	2	5.1	5	0
100148501	30	1	0	5.1	0	0
100148601	25	0	1	5.1	1	0
100148602	22	1	0	5.1	7	0
100148702	31	1	3	5.1	0	0
100148801	27	0	0	5.1	12	0
100148802	23	1	0	5.1	7	0
100150203	15	1	0	5.1	7	0
100152801	21	0	0	5.1	7	0
100152802	18	1	0	5.1	0	0
100155101	58	0	0	5.1	7	0
100155106	16	0	0	5.1	0	0
100155402	48	1	4	5.1	0	0
100156502	18	0	0	5.1	12	0
100156508	15	1	0	5.1	7	0
100156509	49	0	0	5.1	7	0
100160301	42	1	2	5.1	7	0
100162903	25	0	0	5.1	7	0
100162914	84	0	0	5.1	4	0
100178702	33	1	0	5.1	7	0
100191401	29	0	0	5.1	7	0
100191402	25	1	0	5.1	0	0
100191701	27	0	0	5.1	7	0
100191702	25	1	2	5.1	7	0
100191801	24	0	0	5.1	0	0
100191802	25	1	0	5.1	7	0
100192702	28	1	0	5.1	7	0
100192705	32	0	0	5.1	7	0
110101901	38	0	2	16.3	0	0
110101903	32	1	1	16.3	0	0
110102202	60	1	4	16.3	4	0
110104901	31	0	0	16.3	7	0
110104902	28	1	0	16.3	7	0
110105501	28	0	4	16.3	0	0
110105502	26	1	2	16.3	0	0
110108701	49	1	1	16.3	0	0
110113402	80	1	4	16.3	0	0
110114002	26	1	4	16.3	0	0
110117101	29	1	0	16.3	7	0
110120802	40	1	3	16.3	0	0
110120809	22	1	1	16.3	7	0
110122003	77	1	4	16.3	0	0
110124102	53	1	0	16.3	7	0
110130601	28	0	0	16.3	0	0
110130605	22	1	2	16.3	0	0
110132208	15	0	1	16.3	7	0
110133401	40	0	4	16.3	0	0
110133402	31	1	3	16.3	0	0
110134101	41	0	0	16.3	4	0
110134105	21	0	1	16.3	4	0
110134106	18	0	0	16.3	0	0
110134107	15	0	0	16.3	0	0
110145903	20	0	2	16.3	7	0
110145904	16	1	0	16.3	1	0
110149301	66	0	1	16.3	3	0
110149306	22	0	0	16.3	0	0
110149803	15	0	0	16.3	10	0
110151101	45	1	0	16.3	0	0
110152001	31	1	0	16.3		.
110154602	31	1	0	16.3	7	0
110157802	18	1	0	16.3	0	0
110167302	31	1	0	16.3	0	0
110167802	26	1	4	16.3	0	0
110171501	66	0	0	16.3	M	.
110171601	25	0	0	16.3	0	0
110171602	22	1	1	16.3	7	1
110173802	32	1	1	16.3	7	0
110175802	21	1	1	16.3	0	0
110180201	65	0	0	16.3	12	0
110180202	45	1	4	16.3	7	0
110181602	40	1	1	16.3	0	0
110187601	37	1	4	16.3	0	0
110189602	24	1	0	16.3	7	0
110195301	32	0	1	16.3	7	0
110195302	31	1	4	16.3	6	0
110198402	26	1	0	16.3	6	0
140100101	43	0	0	2.6	7	0
140100102	36	1	3	2.6	7	0
140100401	80	1	4	2.6	0	0
140100406	21	1	0	2.6	7	0
140103002	30	1	1	2.6	0	0
140103701	41	0	0	2.6	7	1
140103702	35	1	0	2.6	7	0
140103703	18	1	0	2.6	7	0
140103704	17	0	0	2.6	7	0
140104001	80	1	4	2.6	0	0
140105501	31	1	4	2.6	7	0
140106104	18	0	0	2.6		.
140113102	31	1	0	2.6	7	0
140113103	15	0	0	2.6	10	0
140114102	37	1	0	2.6	7	0
140114501	32	0	1	2.6	7	0
140116601	43	1	4	2.6	0	1
140118201	80	1	3	2.6	0	0
140118903	19	0	0	2.6	0	0
140118904	17	1	0	2.6	7	0
140120604	17	0	1	2.6	7	0
140122701	47	0	1	2.6	7	0
140122702	36	1	0	2.6	7	0
140123201	44	0	3	2.6	0	0
140124301	33	1	1	2.6	7	0
140128201	30	0	0	2.6	7	0
140128701	68	1	4	2.6	0	0
140128901	39	1	0	2.6	7	0
140128906	52	0	1	2.6	7	0
140130801	43	1	1	2.6	7	0
140133801	35	0	0	2.6	0	0
140133802	31	1	0	2.6	7	0
140135501	29	0	2	2.6	0	0
140135502	25	1	1	2.6	0	0
140135902	80	1	4	2.6	0	0
140135905	18	1	1	2.6	7	0
140136308	16	1	1	2.6	2	0
140138001	40	0	3	2.6		.
140138002	35	1	2	2.6	7	0
140138003	17	0	0	2.6	4	0
140140502	20	1	0	2.6	7	0
140141001	47	0	0	2.6	7	0
140141002	46	1	0	2.6	7	0
140141003	17	0	0	2.6	7	0
140142805	15	0	0	2.6	0	0
140143401	45	0	3	2.6	0	0
140146901	41	0	1	2.6	7	1
140146902	36	1	3	2.6	7	0
140146903	19	0	0	2.6	0	0
140146904	17	0	0	2.6	0	0
140151105	22	1	0	2.6	7	0
140151902	18	1	0	2.6	7	0
140152701	24	0	0	2.6	10	0
140152702	22	1	0	2.6	10	0
140155904	31	0	0	2.6	0	0
140155905	28	1	1	2.6	7	0
140156602	32	1	3	2.6	7	0
140156802	24	1	0	2.6	0	0
140161501	41	1	4	2.6	7	0
140161702	31	1	0	2.6	0	0
140162201	36	0	2	2.6	7	0
140162202	29	1	2	2.6	0	0
140162501	43	0	0	2.6	7	0
140162505	34	1	0	2.6	7	0
140165501	32	1	0	2.6	7	0
140165502	17	0	0	2.6	9	0
140177901	27	0	1	2.6	12	0
140177902	23	1	3	2.6	12	0
150100102	45	1	1	8.7	7	0
150100106	18	0	0	8.7	0	0
150101501	60	0	0	8.7	0	0
150101502	58	1	4	8.7	7	1
150101505	22	1	3	8.7	0	0
150101507	16	0	0	8.7	1	0
150101701	40	0	1	8.7	0	0
150101702	35	1	2	8.7	0	0
150101703	16	0	0	8.7	7	0
150102602	45	1	0	8.7	7	0
150102604	18	1	1	8.7	7	0
150103301	73	1	3	8.7	4	0
150105101	39	0	0	8.7	7	0
150105102	35	1	1	8.7	0	0
150105103	15	0	2	8.7	0	0
150107901	55	1	4	8.7	0	0
150107908	26	0	1	8.7	1	1
150109104	16	0	1	8.7	9	0
150110201	29	0	0	8.7	7	0
150110202	21	1	0	8.7	7	0
150110901	29	1	1	8.7	0	0
150111302	25	1	0	8.7	7	0
150113101	64	0	4	8.7	4	0
150113103	33	0	0	8.7	7	0
150113501	32	1	1	8.7	0	0
150113504	16	1	1	8.7	7	0
150116101	30	0	3	8.7	7	0
150116102	22	1	1	8.7	7	0
150119001	42	1	3	8.7	6	1
150119004	20	1	0	8.7	12	0
150119005	18	1	0	8.7	12	0
150119007	15	1	0	8.7	8	0
150120402	30	1	0	8.7	0	0
150120507	20	1	3	8.7	0	0
150120508	17	1	0	8.7	0	0
150122301	24	0	1	8.7	0	0
150122302	23	1	0	8.7	7	0
150124501	42	0	2	8.7	7	0
150124502	37	1	1	8.7	7	0
150124504	17	1	0	8.7	7	0
150124602	36	1	1	8.7	7	0
150124605	15	1	0	8.7	9	0
150125301	75	0	2	8.7	0	0
150125302	68	1	3	8.7	0	0
150125305	23	1	0	8.7	7	0
150125506	18	1	0	8.7	7	0
150126701	51	0	1	8.7	7	0
150126702	47	1	3	8.7	7	0
150127301	35	1	3	8.7	0	0
150129201	29	0	0	8.7	7	0
150129501	31	1	1	8.7	7	0
150130101	50	0	3	8.7	7	0
150130103	37	1	3	8.7	0	0
150130104	15	0	0	8.7	3	0
150131901	24	0	0	8.7	7	0
150131902	21	1	0	8.7	7	0
150134101	23	0	1	8.7	0	0
150135101	49	0	3	8.7	7	0
150135102	45	1	4	8.7	7	0
150135104	21	0	2	8.7	12	0
150135105	17	1	0	8.7	7	0
150137201	70	1	0	8.7	0	0
150137209	77	1	3	8.7	0	0
150138601	35	0	1	8.7	7	0
150138602	28	1	1	8.7	0	0
150138603	18	0	0	8.7	6	0
150141201	24	0	2	8.7	0	0
150143301	63	0	3	8.7	0	0
150143302	45	1	3	8.7	0	0
150143309	18	0	0	8.7	7	0
150144701	50	1	1	8.7	7	0
150145401	27	0	2	8.7	7	0
150145402	19	1	1	8.7	2	0
150151102	15	1	0	8.7	7	0
150151402	45	1	4	8.7	7	0
150156401	39	1	1	8.7	7	0
150156403	16	0	0	8.7	9	0
150156902	34	1	2	8.7	4	0
150160001	29	0	4	8.7	7	0
150160502	33	1	0	8.7	0	0
150168201	26	0	1	8.7	0	1
150168203	24	1	0	8.7	7	0
150168502	55	1	0	8.7	0	0
150168504	17	0	0	8.7	4	0
150168510	31	1	0	8.7	2	0
150173301	35	1	2	8.7	0	0
150175701	27	0	0	8.7	4	0
150175702	24	1	1	8.7	7	0
150175901	42	0	1	8.7	7	0
150175902	29	1	2	8.7	5	0
150177802	25	1	0	8.7	7	0
150178301	36	1	0	8.7	7	0
150178302	19	1	0	8.7	7	0
150178303	15	0	0	8.7	0	0
150178702	23	1	1	8.7	0	0
180200501	64	0	1	6.5	6	0
180200504	26	0	0	6.5	7	0
180200512	17	1	0	6.5	3	0
180201001	55	0	1	6.5	0	0
180201002	51	1	1	6.5	7	0
180201301	89	1	3	6.5	0	0
180201701	49	1	3	6.5	7	1
180203101	39	1	2	6.5	7	0
180203402	26	1	0	6.5	12	0
180205902	36	1	2	6.5	0	0
180206603	28	0	0	6.5	7	0
180206608	20	1	1	6.5	7	0
180207301	44	0	1	6.5	0	0
180207302	35	1	1	6.5	0	0
180208102	75	1	1	6.5	0	0
180208109	50	0	2	6.5	2	0
180208301	44	0	2	6.5	7	0
180209401	36	0	0	6.5	7	0
180209701	36	1	1	6.5	7	0
180210201	54	0	1	6.5	7	1
180210202	40	1	0	6.5	0	0
180211602	24	1	0	6.5	12	0
180211802	25	1	0	6.5	12	0
180212901	54	1	1	6.5	7	0
180212911	23	1	0	6.5	12	0
180213302	39	1	0	6.5	10	0
180214102	18	1	0	6.5	7	0
180216101	60	0	1	6.5	7	0
180216104	23	1	0	6.5	12	0
180216501	92	0	3	6.5	4	0
180216502	84	1	3	6.5	0	0
180216507	19	1	1	6.5	11	0
180216509	25	1	2	6.5	7	0
180217002	55	1	1	6.5	0	0
180221102	38	1	0	6.5	7	0
180224701	40	1	0	6.5	7	0
180224702	19	1	0	6.5	7	0
180224804	23	0	0	6.5	11	0
180228806	24	1	0	6.5	7	0
180229801	84	0	1	6.5	4	0
180229806	25	1	0	6.5	7	0
180230202	48	1	0	6.5	0	0
180232202	32	1	0	6.5	0	0
180232901	57	0	2	6.5	7	0
180232903	55	1	1	6.5	0	0
180233202	44	1	0	6.5	0	0
180233301	51	0	3	6.5	0	0
180233306	47	1	3	6.5	0	0
180233602	47	1	2	6.5	6	0
180237401	39	1	1	6.5	7	0
180240002	26	1	0	6.5	0	0
180289001	41	0	0	6.5	7	0
180289002	34	1	3	6.5	7	0
190100701	50	0	2	9.1	7	0
190100702	48	1	1	9.1	0	0
190100705	19	0	0	9.1	7	0
190100711	15	0	0	9.1	7	0
190102601	75	1	3	9.1	0	0
190105201	43	1	0	9.1	7	0
190105801	81	0	2	9.1	4	0
190105802	77	1	4	9.1	0	1
190105804	22	1	0	9.1	12	1
190106702	27	1	0	9.1	7	0
190107001	71	0	4	9.1	2	0
190107002	52	1	2	9.1	5	0
190107015	24	1	0	9.1	12	0
190107801	35	0	0	9.1	7	0
190107805	22	1	1	9.1	0	0
190108502	26	1	1	9.1	0	0
190110401	55	1	3	9.1	4	0
190111501	52	0	1	9.1	7	0
190111503	21	1	0	9.1	12	0
190111505	16	1	0	9.1	7	0
190112505	21	1	0	9.1	7	0
190112506	18	0	1	9.1	0	0
190114801	76	0	4	9.1	0	0
190114802	65	1	4	9.1	0	0
190115801	35	0	0	9.1	12	0
190115802	33	1	1	9.1	0	0
190116401	53	1	0	9.1	7	0
190116402	21	1	0	9.1	7	0
190117001	66	0	2	9.1	0	0
190117002	59	1	1	9.1	7	0
190117007	22	0	1	9.1	3	0
190117010	22	1	1	9.1	12	0
190120301	47	0	2	9.1	7	0
190120304	21	0	0	9.1	7	0
190120501	50	1	3	9.1	M	.
190120504	15	1	1	9.1	9	0
190122102	52	1	0	9.1	7	0
190123301	28	0	1	9.1	7	1
190123302	24	1	1	9.1	7	0
190123702	26	1	1	9.1	0	0
190124302	25	1	0	9.1	7	0
190124706	32	1	1	9.1	0	0
190124902	25	1	1	9.1	7	0
190125103	19	1	1	9.1	12	0
190125302	37	1	1	9.1	7	0
190125502	49	1	4	9.1	7	0
190125506	19	0	0	9.1	7	0
190125608	16	0	0	9.1	7	0
190126802	59	1	3	9.1	0	1
190126807	19	1	1	9.1	12	0
190127901	50	1	0	9.1	7	0
190127902	60	0	1	9.1	0	0
190128302	68	1	3	9.1	0	0
190128304	28	0	1	9.1	7	0
190128305	25	0	0	9.1	0	0
190128501	59	1	1	9.1	M	.
190128503	20	1	0	9.1	12	0
190130402	36	1	3	9.1	7	0
190130404	19	1	0	9.1	7	0
190130405	17	0	0	9.1	9	9
190130601	38	0	1	9.1	7	0
190130602	30	1	0	9.1	7	0
190131502	23	1	3	9.1	7	0
190135301	72	0	3	9.1	4	0
190135302	71	1	4	9.1	4	0
190135701	44	0	0	9.1	7	0
190135702	32	1	0	9.1	7	0
190136101	65	0	2	9.1	7	0
190136103	61	0	3	9.1	7	0
190140401	46	0	0	9.1	7	0
190140405	36	1	0	9.1	7	0
190140406	16	1	0	9.1	7	0
190146901	33	0	1	9.1	7	0
190146902	28	1	4	9.1	7	0
190149802	27	1	1	9.1	7	0
190151002	26	1	1	9.1	7	1
190157402	34	1	0	9.1	7	0
210200301	58	1	0	7	0	0
210200411	21	0	0	7	7	0
210201307	17	1	0	7	9	0
210202301	55	0	2	7	7	0
210202302	55	1	1	7	7	0
210202402	54	1	1	7	7	0
210202403	20	0	0	7	0	0
210203109	33	1	1	7	7	0
210205701	64	1	4	7	5	0
210207201	49	0	1	7	7	0
210207202	44	1	1	7	7	0
210207206	17	0	1	7	9	0
210208001	48	0	1	7	7	0
210208002	44	1	1	7	0	0
210208005	15	1	0	7	6	0
210208901	71	1	1	7	4	1
210208902	36	1	0	7	7	0
210212501	30	1	1	7	0	0
210212805	18	1	0	7	7	0
210212807	15	1	0	7	6	0
210215402	58	1	2	7	0	0
210216505	27	1	0	7	7	0
210217701	73	0	3	7	7	0
210217702	64	1	3	7	0	0
210217710	20	0	0	7	3	0
210217717	16	1	1	7	6	0
210219301	39	1	0	7	7	0
210219303	15	1	0	7	9	0
210220301	76	0	2	7	8	0
210220302	75	1	3	7	0	0
210222201	36	0	0	7	7	0
210222205	22	1	1	7	7	0
210223901	64	0	3	7	7	0
210223902	54	1	4	7	1	0
210223904	18	0	4	7	M	.
210223905	17	0	1	7	12	0
210224401	54	1	0	7	0	0
210225402	45	1	3	7	0	0
210225901	49	1	1	7	7	0
210225903	21	0	0	7	12	0
210225904	16	0	0	7	7	0
210226701	30	0	1	7	0	0
210226702	24	1	1	7	0	0
210227701	49	1	4	7	0	0
210227702	16	1	2	7	0	0
210227901	25	0	2	7	7	0
210227902	19	1	1	7	0	0
210231201	43	1	3	7	0	0
210231202	16	1	1	7	7	0
210231204	18	0	1	7	11	0
210232702	17	0	2	7	10	0
210233102	25	1	1	7	0	0
210237002	37	1	0	7	7	0
210237004	15	1	0	7	9	0
210237009	20	0	0	7	11	0
210239306	15	1	0	7	10	0
210243001	50	1	0	7	7	0
210243802	63	1	2	7	0	1
210244901	39	0	2	7	7	0
210244902	33	1	0	7	7	0
210245002	29	1	1	7	M	.
210245010	74	1	4	7	7	0
210250305	51	1	2	7	7	0
210250307	17	0	0	7	7	0
210251201	30	1	2	7	3	0
210252001	31	1	1	7	2	0
210252002	16	0	0	7	7	0
210260001	61	0	1	7	0	0
210260002	54	1	4	7	7	0
210260006	17	0	0	7	10	0
210262701	50	1	1	7	7	0
210268702	79	1	4	7	2	0
210270705	23	1	1	7	7	0
260200401	33	0	0	10.3	7	1
260203401	54	0	1	10.3	10	0
260205704	17	1	1	10.3	2	0
260211102	60	1	3	10.3	0	0
260211105	80	1	4	10.3	0	0
260211703	17	0	0	10.3	7	0
260212501	29	0	0	10.3	11	0
260212502	27	1	1	10.3	7	0
260212702	46	1	4	10.3	7	0
260215103	16	0	1	10.3	0	0
260216901	75	1	2	10.3	4	0
260216903	18	1	2	10.3	6	0
260217001	43	1	1	10.3	7	0
260222401	41	0	0	10.3	7	0
260222402	31	1	0	10.3	7	0
260222702	47	1	0	10.3	3	0
260224401	36	1	0	10.3	7	0
260224403	15	0	0	10.3	1	0
260227002	29	1	0	10.3	0	0
260227301	56	1	0	10.3	7	0
260227306	31	1	0	10.3	7	0
260227401	41	0	0	10.3	12	0
260227404	20	0	0	10.3	7	0
260227405	18	0	0	10.3	10	0
260228401	38	0	1	10.3	0	0
260228402	34	1	0	10.3	4	0
260234402	24	1	0	10.3	0	0
260240701	37	0	1	10.3	7	0
260242001	55	1	4	10.3	0	0
260244001	31	0	1	10.3	0	0
260244004	22	1	0	10.3	0	0
260247301	56	0	0	10.3	7	0
260247302	34	1	4	10.3	0	0
260249602	19	1	1	10.3	7	0
260250701	39	1	0	10.3	3	0
260253502	31	1	0	10.3	7	0
260262601	29	0	2	10.3	7	0
260262602	24	1	0	10.3	7	0
260269001	44	1	1	10.3	7	0
260269101	32	0	1	10.3	0	1
260269105	23	1	0	10.3	7	0
270100802	32	1	3	5.3	7	0
270101001	53	1	2	5.3	7	0
270102701	51	0	1	5.3	7	0
270104401	48	1	0	5.3	7	0
270104404	18	0	0	5.3		.
270106601	55	0	0	5.3	7	0
270109002	28	1	0	5.3	7	0
270109801	43	1	0	5.3	7	0
270109802	19	1	0	5.3	7	0
270110301	65	0	3	5.3	0	0
270110302	61	1	3	5.3	0	0
270110306	16	1	0	5.3	9	0
270110307	18	0	0	5.3	12	0
270110901	53	0	3	5.3	7	0
270111601	38	0	0	5.3	7	0
270112102	23	1	1	5.3	7	0
270113001	45	1	0	5.3	0	0
270113003	25	0	0	5.3	7	0
270113004	21	1	0	5.3	7	0
270113005	18	0	0	5.3	7	0
270113102	55	1	4	5.3	0	0
270113904	31	1	0	5.3	7	0
270113906	15	1	0	5.3	6	0
270114901	28	0	1	5.3	12	0
270114902	23	1	0	5.3	0	0
270116101	67	0	2	5.3	0	0
270116105	22	0	0	5.3	4	0
270117206	15	1	0	5.3	9	0
270117401	34	0	0	5.3	10	0
270117405	27	1	0	5.3	9	0
270117901	37	0	1	5.3	7	0
270117902	36	1	0	5.3	7	0
270119001	78	0	0	5.3	4	0
270119004	21	0	1	5.3	12	0
270119012	21	1	0	5.3	7	0
270119014	15	1	0	5.3	7	0
270123202	37	1	0	5.3	0	0
270123203	16	1	0	5.3	11	0
270125001	63	0	1	5.3	7	0
270125002	57	1	0	5.3	7	0
270125006	24	1	0	5.3	7	0
270127801	77	1	4	5.3	0	0
270128604	21	0	0	5.3	7	0
270129301	86	0	0	5.3	0	1
270129302	66	1	3	5.3	0	0
270129306	16	0	2	5.3	5	0
270129309	18	0	0	5.3	6	0
270131401	84	1	4	5.3	0	0
270133401	63	1	4	5.3	0	0
270135402	24	1	0	5.3	7	0
270137706	28	0	0	5.3	3	0
270140202	24	1	0	5.3	7	0
270141001	34	0	0	5.3	7	0
270143701	24	0	0	5.3	7	0
270143702	22	1	0	5.3	7	0
270148401	21	0	0	5.3	0	0
270148402	20	1	0	5.3	7	0
270150701	53	1	0	5.3	0	0
270150702	17	0	0	5.3	3	0
270150703	15	0	0	5.3	0	0
270155502	25	1	0	5.3	0	0
270155601	50	1	1	5.3	7	0
270155602	61	0	0	5.3	4	0
270156002	17	1	0	5.3	4	0
280300302	38	1	4	20.5	7	0
280300401	74	0	3	20.5	4	0
280300402	36	1	4	20.5	4	0
280300501	40	1	0	20.5	7	0
280302501	28	0	0	20.5	7	0
280302504	25	1	4	20.5	0	0
280303005	21	1	0	20.5	7	0
280303201	32	0	0	20.5	3	0
280304202	37	1	1	20.5	7	0
280304203	19	0	0	20.5	7	0
280304901	31	0	0	20.5	3	0
280304902	21	1	1	20.5	0	0
280305006	32	0	1	20.5	0	0
280305101	27	0	3	20.5	4	0
280305102	26	1	4	20.5	0	0
280305301	25	0	0	20.5	7	0
280305302	20	1	0	20.5	0	0
280307101	80	1	4	20.5	0	0
280309201	44	0	1	20.5	7	0
280309202	40	1	1	20.5	0	0
280309402	38	1	0	20.5	7	0
280309601	39	0	1	20.5	7	0
280309602	29	1	0	20.5	0	0
280310801	20	0	1	20.5	7	0
280310802	17	1	1	20.5	7	0
280314102	28	1	0	20.5	2	0
280314401	29	0	2	20.5	0	0
280314402	22	1	0	20.5	7	0
280315101	36	0	1	20.5	9	0
280315102	33	1	1	20.5	7	0
280315103	15	0	1	20.5	8	0
280315405	18	0	0	20.5	11	0
280315407	15	0	0	20.5	0	0
280315901	39	0	2	20.5	7	0
280315902	39	1	3	20.5	0	0
280316601	25	0	4	20.5	0	0
280316602	21	1	0	20.5	7	0
280318110	36	1	3	20.5	0	0
280318402	42	1	1	20.5	7	0
280318601	35	0	2	20.5	0	0
280318602	28	1	3	20.5	7	0
280323102	25	1	1	20.5	0	0
280323201	58	0	1	20.5		.
280323801	48	0	1	20.5	7	0
280323802	39	1	3	20.5	0	0
280326201	30	0	2	20.5	0	0
280326302	40	1	3	20.5	3	0
280326401	33	1	0	20.5	0	0
280326602	36	1	0	20.5	3	0
280329101	46	0	1	20.5	7	0
280330201	26	0	1	20.5	7	0
280330205	22	1	0	20.5	7	0
280330301	50	0	3	20.5	0	0
280330303	25	0	0	20.5	0	0
280332102	30	1	1	20.5	7	1
280332103	24	0	0	20.5	3	0
290101802	29	1	1	4.8	0	0
290102102	43	1	0	4.8	7	0
290102201	31	0	0	4.8	7	1
290102206	27	1	1	4.8	7	0
290103501	40	0	1	4.8	7	0
290103502	35	1	2	4.8	7	0
290104201	29	0	0	4.8	7	0
290104202	28	1	2	4.8	0	0
290105701	46	0	1	4.8	7	0
290105702	45	1	2	4.8	7	0
290105902	46	1	1	4.8	7	0
290106102	60	1	4	4.8	4	0
290106601	85	0	0	4.8	0	0
290106602	67	1	3	4.8	0	0
290106603	28	0	0	4.8	7	0
290107701	59	1	1	4.8	7	0
290107702	30	1	0	4.8	7	0
290107703	19	1	0	4.8	7	0
290108004	17	1	0	4.8	11	0
290108006	23	0	0	4.8	12	0
290108007	19	1	0	4.8	7	0
290109501	69	0	0	4.8	7	0
290111401	53	0	1	4.8	7	0
290111403	29	0	2	4.8	7	0
290111501	43	0	1	4.8	0	0
290111502	39	1	4	4.8	0	0
290114102	44	1	2	4.8	7	0
290114103	20	0	0	4.8	7	0
290114104	15	1	1	4.8	9	0
290114601	86	1	4	4.8	0	0
290114603	24	0	0	4.8	0	0
290115701	76	0	4	4.8	0	0
290115702	71	1	4	4.8	0	0
290115703	22	0	1	4.8	7	0
290118502	45	1	2	4.8	0	0
290118604	21	1	4	4.8	7	0
290122502	44	1	4	4.8	0	1
290122503	26	1	1	4.8	6	0
290122504	23	1	0	4.8	0	1
290123301	62	0	0	4.8	7	0
290123901	57	0	2	4.8	0	1
290123902	56	1	2	4.8	0	0
290123906	23	1	0	4.8	7	0
290124101	68	0	0	4.8	0	0
290124504	15	1	0	4.8	6	0
290125401	94	0	4	4.8	0	0
290125402	74	1	0	4.8	0	0
290125404	60	0	4	4.8	7	0
290130001	37	1	0	4.8	12	0
290130401	45	1	2	4.8	7	0
290131101	21	0	0	4.8	0	0
290131102	21	1	1	4.8	6	0
290131902	32	1	0	4.8	0	0
290135302	22	1	0	4.8	12	0
290135501	33	0	0	4.8	7	0
290135502	29	1	3	4.8	0	0
300101502	31	1	2	11.9	7	1
300101503	21	0	0	11.9	7	0
300101801	38	1	0	11.9	7	0
300102001	29	0	2	11.9	7	0
300102002	24	1	1	11.9	7	0
300102101	48	0	0	11.9	0	0
300102102	47	1	1	11.9	0	0
300102106	15	1	0	11.9	7	0
300102701	47	1	1	11.9	0	0
300102902	70	1	4	11.9	0	0
300102903	23	1	2	11.9	0	0
300102906	32	1	0	11.9	0	0
300103001	33	1	0	11.9	7	0
300103002	30	1	0	11.9	0	0
300103703	24	0	0	11.9	0	0
300104001	39	0	1	11.9	0	0
300104002	36	1	3	11.9	0	0
300104201	36	0	0	11.9	0	0
300104602	52	1	1	11.9	0	0
300104603	19	1	0	11.9	7	0
300104604	16	1	1	11.9	9	0
300105301	66	0	0	11.9	0	0
300105801	61	0	3	11.9	0	0
300105804	18	1	1	11.9	7	0
300106004	18	0	0	11.9	0	0
300106201	58	0	2	11.9	0	0
300106203	22	0	0	11.9	7	0
300106205	16	1	1	11.9	3	0
300106401	32	0	1	11.9	7	0
300106402	24	1	0	11.9	0	0
300106704	20	1	1	11.9	7	0
300107301	41	0	4	11.9	0	0
300107402	29	0	0	11.9	7	0
300107403	25	1	2	11.9	7	0
300107601	45	0	4	11.9	0	0
300107602	36	1	1	11.9	7	0
300108201	47	1	1	11.9	7	0
300108203	15	0	0	11.9	1	0
300108901	54	0	1	11.9	7	0
300108902	44	1	3	11.9	0	0
300108909	28	1	2	11.9	7	0
300109001	82	1	2	11.9	0	0
300109501	40	0	2	11.9	0	0
300109502	39	1	1	11.9	0	0
300109902	29	1	0	11.9	7	0
300110402	36	1	0	11.9	7	0
300111002	22	1	3	11.9	7	0
300112405	16	1	0	11.9	7	0
300112801	51	0	3	11.9	0	0
300113002	44	1	1	11.9	3	0
300113006	16	1	2	11.9	7	0
300113102	65	1	3	11.9	7	0
300113701	27	0	2	11.9	11	0
300113702	24	1	1	11.9	7	0
300116401	35	1	2	11.9	0	0
300116402	17	1	0	11.9	7	0
300116403	15	0	0	11.9	0	0
300116501	24	1	0	11.9	10	0
300116802	54	1	1	11.9	7	0
300117201	86	0	1	11.9	0	0
300119302	26	1	0	11.9	7	0
300119401	37	0	0	11.9	7	0
300121201	25	0	0	11.9	0	0
300121202	23	1	1	11.9	7	0
300123101	31	1	2	11.9	2	0
500100401	62	0	3	0	7	0
500100402	63	1	0	0	7	0
500100404	22	1	0	0	7	0
500100601	48	0	2	0	7	0
500100602	47	1	0	0	7	0
500101501	81	0	2	0	7	0
500101502	32	0	1	0	12	0
500101604	18	0	0	0	12	0
500102202	47	1	1	0	7	0
500102701	42	0	0	0	7	0
500102702	29	1	0	0	0	0
500102801	62	1	1	0	4	0
500102803	20	0	0	0	7	0
500103202	36	1	1	0	3	0
500103401	42	0	1	0	7	0
500103402	45	1	0	0	7	0
500104801	63	0	2	0	7	0
500104802	61	1	2	0	7	0
500105301	82	0	3	0	4	1
500105302	78	1	3	0	4	0
500105303	46	0	3	0	7	0
500105502	36	1	1	0	7	0
500105601	42	1	3	0	7	0
500105604	19	0	0	0	11	0
500105605	15	1	0	0	9	0
500105801	72	1	2	0	4	0
500105803	22	0	0	0	12	0
500105808	22	1	3	0	0	0
500106001	60	1	0	0	7	0
500106002	57	1	1	0	7	0
500106003	55	0	1	0	7	0
500106105	23	1	0	0	7	0
500107801	61	0	0	0	7	0
500107802	60	1	2	0	7	0
500108101	50	0	1	0	7	0
500108102	46	1	0	0	0	0
500108801	88	0	1	0	0	0
500108803	33	0	0	0	10	0
500109801	42	1	0	0	7	0
500110003	55	0	0	0	7	0
500110401	35	0	0	0	10	0
500110402	29	1	0	0	7	0
500111301	43	0	1	0	4	0
500111302	34	1	0	0	7	0
500111303	17	0	0	0	6	0
500111404	40	1	1	0	7	0
500111901	48	0	0	0	7	0
500111902	40	1	1	0	7	0
500112001	34	1	0	0	7	0
500112401	51	0	0	0	7	0
500112402	46	1	2	0	6	0
500112403	20	0	0	0	12	0
500112405	16	0	0	0	8	0
500112701	41	1	1	0	7	0
500112704	26	0	0	0	0	0
500112901	71	1	2	0	0	0
500113401	61	1	2	0	7	0
500113502	36	1	1	0	7	0
500113905	16	1	0	0	11	0
500114101	51	0	1	0	7	0
500114102	42	1	1	0	12	0
500114103	19	0	0	0	12	0
500114104	15	0	2	0	9	0
500114501	81	1	1	0	4	0
500114502	77	1	4	0	4	0
500114503	26	1	0	0	0	0
500114602	38	1	0	0	7	0
500114701	56	0	4	0	0	0
500117901	63	1	1	0	7	0
500119001	55	0	0	0	7	0
500119501	83	1	3	0	0	0
500119901	74	0	0	0	12	0
500119902	68	1	0	0	4	0
500119903	30	0	0	0	12	0
500121101	42	0	3	0	7	0
500121102	37	1	0	0	7	0
500121103	21	0	0	0	6	0
500121105	16	1	1	0	10	0
500121501	57	0	3	0	7	0
500121504	17	1	0	0	10	0
500122102	37	1	0	0	0	0
500122105	15	1	0	0	7	0
500122301	26	0	0	0	7	0
500122302	23	1	1	0	7	0
500122504	69	1	3	0	4	0
500122602	67	1	1	0	7	0
500122901	49	0	2	0	7	0
500122902	43	1	2	0	7	0
500123001	31	0	0	0	0	0
500123002	24	1	0	0	7	0
510100101	42	0	2	1.8	7	0
510100102	37	1	0	1.8	0	0
510100103	20	1	0	1.8	7	0
510100104	17	1	0	1.8	2	0
510100202	26	1	0	1.8	7	0
510100301	61	1	0	1.8	0	0
510100304	20	1	0	1.8	9	1
510100306	20	1	0	1.8	7	0
510100502	20	1	0	1.8	0	0
510100701	29	0	1	1.8	10	0
510100702	23	1	2	1.8	7	0
510101101	41	1	1	1.8	0	0
510101301	26	0	1	1.8	12	0
510101302	23	1	0	1.8	7	0
510101402	35	1	0	1.8	0	0
510101403	16	0	0	1.8	7	0
510101502	36	1	1	1.8	0	0
510101601	64	0	1	1.8	4	0
510101602	62	1	4	1.8	0	0
510101603	20	0	1	1.8	12	0
510102101	51	1	3	1.8	7	0
510102102	26	1	2	1.8	7	0
510102108	20	1	1	1.8	12	0
510102202	26	1	0	1.8	2	0
510102303	18	0	0	1.8	0	0
510102501	21	0	0	1.8	7	1
510102502	20	1	0	1.8	7	0
510102602	53	1	0	1.8	6	0
510102904	21	1	1	1.8	7	0
510103001	57	1	3	1.8	0	0
510103002	28	1	0	1.8	7	0
510103301	31	0	0	1.8	7	0
510103302	23	1	0	1.8	0	0
510103602	57	1	4	1.8	7	0
510103604	17	1	1	1.8	9	0
510103902	22	1	0	1.8	7	0
510108301	66	0	2	1.8	12	0
510108302	62	1	0	1.8	8	0
510108401	39	0	2	1.8	0	0
510108402	29	1	0	1.8	7	0
510108601	37	1	1	1.8	7	0
510109001	53	0	1	1.8	0	0
510109002	48	1	0	1.8	0	0
510109302	31	1	0	1.8	0	0
510109503	25	0	2	1.8	10	0
510109505	19	0	0	1.8	7	0
510109506	17	1	0	1.8	9	0
510109509	17	1	0	1.8	7	0
510109701	29	0	0	1.8	7	1
510110101	53	1	4	1.8	7	1
510112101	57	0	3	1.8	0	0
510112102	47	1	0	1.8	7	0
510112103	16	1	0	1.8	10	0
510112901	28	1	1	1.8	7	0
510113201	42	0	0	1.8	0	0
510113203	21	0	0	1.8	12	0
510113204	16	0	0	1.8	4	0
510113402	38	1	1	1.8	0	0
510113403	22	0	1	1.8	7	0
510113407	17	1	0	1.8	10	0
510113502	26	1	4	1.8	7	0
510114601	51	0	1	1.8	0	0
510114602	48	1	1	1.8	7	0
510114605	23	0	0	1.8	7	0
510114606	19	1	0	1.8	10	0
510114702	39	1	2	1.8	0	0
510114704	20	1	1	1.8	7	0
510114802	23	1	0	1.8	7	0
510115201	25	0	0	1.8	7	0
510115202	16	1	0	1.8	0	0
510115302	42	1	0	1.8	0	0
510115305	15	0	0	1.8	6	0
510115402	42	1	0	1.8	6	0
510115404	15	1	0	1.8	7	0
510115405	15	1	0	1.8	9	0
510115501	83	0	2	1.8	0	0
510115901	24	0	1	1.8	7	0
510115902	23	1	0	1.8	7	0
510116101	73	0	2	1.8	0	0
510116102	61	1	4	1.8	0	0
510116202	19	1	1	1.8	6	0
510116301	60	1	1	1.8	0	0
510116302	21	1	0	1.8	12	0
510116303	17	0	0	1.8	10	0
510116501	25	0	0	1.8	12	0
510116602	47	1	2	1.8	2	0
510116901	37	0	0	1.8	6	0
510116902	29	1	3	1.8	7	0
510117001	57	0	0	1.8	7	0
510117002	56	1	4	1.8	7	0
520100110	89	1	3	5.5	0	0
520101104	15	1	1	5.5	5	0
520101702	39	1	2	5.5	0	0
520101703	20	0	1	5.5	7	0
520101704	16	1	0	5.5	4	0
520101710	45	0	0	5.5	0	0
520101801	32	0	2	5.5	2	0
520102101	76	0	4	5.5	0	0
520102902	22	1	0	5.5	7	0
520103501	66	0	2	5.5	0	0
520103502	59	1	0	5.5	0	0
520103901	71	1	0	5.5	0	0
520104004	17	0	1	5.5	11	0
520104202	44	1	4	5.5	7	0
520104206	16	1	0	5.5	10	0
520104401	68	0	4	5.5	0	0
520104801	58	0	2	5.5	7	0
520104803	24	1	1	5.5	7	0
520104806	31	1	1	5.5		.
520105102	35	1	0	5.5	0	0
520105801	81	1	3	5.5	0	0
520107701	91	0	3	5.5	0	0
520107702	81	1	4	5.5	0	0
520107901	43	1	3	5.5	0	0
520107903	16	1	0	5.5	9	0
520108902	69	1	1	5.5	0	0
520110702	35	1	1	5.5	7	0
520110703	19	0	0	5.5	7	0
520111101	29	0	0	5.5	7	0
520111102	21	1	1	5.5	3	0
520111606	19	1	0	5.5	7	0
520112202	47	1	3	5.5	0	0
520112401	43	1	2	5.5	0	0
520112402	23	0	1	5.5	10	0
520112404	15	1	0	5.5	12	0
520113601	47	1	4	5.5	0	1
520113902	18	1	0	5.5	0	0
520115302	18	1	0	5.5	7	0
520115305	18	0	0	5.5	0	0
520115306	21	1	0	5.5	12	0
520115601	31	0	0	5.5	0	0
520115701	45	0	0	5.5	0	0
520115702	36	1	3	5.5	0	0
520115703	21	0	0	5.5	7	0
520115706	18	1	0	5.5	7	0
520115707	20	0	0	5.5	12	0
520115801	31	0	0	5.5	0	0
520115802	26	1	0	5.5	0	0
520116002	39	1	0	5.5	0	0
520116102	68	1	3	5.5	0	0
520116104	46	0	2	5.5	7	0
520117301	61	0	3	5.5	0	0
520117302	59	1	4	5.5	0	0
520118702	26	1	0	5.5	7	0
520118705	16	0	0	5.5	7	0
520119001	43	1	3	5.5	0	0
520119002	19	0	0	5.5	2	0
520119602	54	1	4	5.5	0	0
520119801	34	0	1	5.5	7	0
520119901	40	1	1	5.5	7	0
520119903	19	0	0	5.5	9	0
520119904	16	0	0	5.5	9	0
520119905	16	1	1	5.5	9	0
520119907	16	0	0	5.5	9	0
520121101	87	0	3	5.5	0	9
520121102	79	1	3	5.5	0	0
520121201	31	1	3	5.5	0	0
530100101	42	1	3	2.2	7	0
530100202	36	1	1	2.2	7	0
530100203	18	0	0	2.2	0	0
530100401	39	1	1	2.2	0	0
530100501	58	0	3	2.2	7	0
530100801	48	0	3	2.2	7	0
530100802	44	1	1	2.2	0	0
530100803	16	0	0	2.2	0	0
530102101	87	0	0	2.2	6	0
530102102	78	1	1	2.2	0	0
530102103	34	1	0	2.2	0	0
530102201	20	0	1	2.2	0	0
530102202	17	1	0	2.2	0	0
530102301	31	0	0	2.2	7	0
530102302	28	1	0	2.2	0	0
530102401	41	0	1	2.2	0	0
530102402	37	1	3	2.2	0	0
530102502	29	1	0	2.2	0	0
530102902	56	1	3	2.2	3	0
530102903	19	0	0	2.2	0	0
530102904	17	0	0	2.2	0	0
530102906	15	1	2	2.2	0	0
530103001	35	1	0	2.2	0	0
530103002	17	1	0	2.2	0	0
530103003	15	1	0	2.2	0	0
530103101	34	0	0	2.2	4	0
530103301	42	0	2	2.2	7	0
530103303	15	1	0	2.2	6	0
530103401	61	0	3	2.2	0	0
530103601	61	0	3	2.2	7	1
530103801	39	1	1	2.2	0	0
530104102	47	1	4	2.2	0	0
530104103	18	0	1	2.2		.
530104201	51	0	0	2.2	0	0
530104301	30	0	1	2.2	0	0
530104404	16	0	0	2.2	0	0
530104501	23	1	0	2.2	2	0
530104601	31	0	0	2.2	7	0
530106001	41	0	0	2.2	4	0
530106003	17	1	0	2.2	7	0
530106101	81	1	3	2.2	0	0
530106201	79	1	0	2.2	0	0
530106301	83	0	3	2.2	0	0
530106401	20	0	0	2.2	0	0
530106402	17	1	1	2.2	0	0
530106501	27	0	3	2.2	0	0
530106502	25	1	0	2.2	0	0
530106601	39	1	0	2.2	0	0
530106702	16	0	0	2.2	0	0
530106802	45	1	1	2.2	0	0
530106902	18	0	0	2.2	0	0
530107002	21	1	0	2.2	0	0
530107102	25	1	0	2.2	0	0
530107602	20	1	0	2.2	7	0
530107701	61	0	2	2.2	0	0
530107702	55	1	2	2.2	6	0
530107801	45	0	2	2.2	0	0
530107901	47	0	3	2.2	7	0
530108004	19	0	0	2.2	0	0
540100602	45	1	1	3.2	7	0
540100603	19	1	0	3.2	11	0
540100801	26	0	0	3.2	7	0
540100802	23	1	1	3.2	7	0
540101201	33	0	0	3.2	0	0
540101202	28	1	1	3.2	3	0
540102001	23	0	0	3.2	4	0
540102002	19	1	0	3.2	0	0
540102101	36	1	4	3.2	0	0
540102103	15	1	1	3.2	0	0
540102601	47	0	2	3.2	7	0
540102602	21	0	0	3.2	12	0
540102604	17	0	0	3.2	5	0
540103101	43	0	0	3.2	0	0
540103102	32	1	3	3.2	0	0
540103107	77	0	0	3.2	0	1
540103302	30	1	2	3.2	0	0
540103401	31	0	3	3.2	0	0
540103702	16	1	0	3.2	7	0
540104301	38	1	1	3.2	0	0
540104402	66	1	2	3.2	0	0
540104602	26	1	2	3.2	0	0
540104901	35	0	0	3.2	0	0
540104902	31	1	3	3.2	0	0
540105301	36	1	2	3.2	0	0
540105802	18	1	0	3.2	9	0
540106601	42	1	0	3.2	7	0
540107001	35	0	1	3.2	0	0
540107002	29	1	0	3.2	7	0
540107201	57	1	1	3.2	7	0
540107202	36	1	1	3.2	0	0
540107203	24	0	1	3.2	4	0
540107205	18	0	0	3.2	0	0
540107210	23	1	1	3.2	0	0
540107301	26	1	0	3.2	0	0
540108302	43	1	1	3.2	7	0
540108401	55	0	2	3.2	7	0
540108402	53	1	1	3.2	7	0
540108404	21	1	0	3.2	0	0
540108405	18	0	0	3.2	3	0
540108701	34	0	1	3.2	0	0
540108702	21	1	1	3.2	7	0
540108903	19	0	1	3.2	7	0
540108905	16	1	0	3.2	4	0
540109102	62	1	3	3.2	0	0
540109202	47	1	1	3.2	7	0
540109206	17	1	0	3.2	11	0
540109207	16	1	0	3.2	9	0
540109301	59	0	1	3.2	7	0
540109302	49	1	0	3.2	7	0
540109304	21	1	1	3.2	7	0
540110001	32	1	0	3.2	0	0
540110102	29	1	1	3.2	7	0
540110301	39	0	1	3.2	0	0
540110404	16	1	1	3.2	2	0
540110501	42	0	2	3.2	7	0
540110502	36	1	0	3.2	7	0
540110503	18	0	1	3.2	9	0
540111703	27	0	0	3.2	0	0
540111802	29	1	0	3.2	7	0
540112601	66	0	3	3.2	0	0
540112602	44	1	0	3.2	0	0
540113601	39	0	1	3.2	0	0
540113602	34	1	1	3.2	0	0
540113603	20	0	0	3.2	3	0
540113604	17	0	1	3.2	4	0
540114002	21	1	0	3.2	0	0
540114301	27	0	1	3.2	4	0
540114302	26	1	1	3.2	0	0
540115401	34	1	2	3.2	0	0
540115501	30	1	1	3.2	0	0
540116501	74	0	4	3.2	0	0
540116701	51	0	1	3.2	7	0
540116702	43	1	0	3.2	3	0
540116705	17	1	0	3.2	7	0
540116801	58	0	0	3.2	7	0
540116802	52	1	4	3.2	7	1
540119302	21	1	1	3.2	7	0
540119701	31	1	1	3.2	0	0
540120101	34	0	3	3.2	0	0
540120102	29	1	1	3.2	0	0
540120202	26	1	0	3.2	0	0
550100502	30	1	0	0	4	0
550100702	26	1	1	0	10	0
550100703	21	1	0	0	7	0
550100704	18	0	0	0	2	0
550102201	35	0	1	0	7	0
550102202	33	1	0	0	0	0
550102601	53	0	0	0	7	0
550102602	43	1	2	0	7	0
550102603	29	0	0	0	7	0
550102604	21	0	0	0	7	0
550102605	16	0	0	0	7	0
550102606	16	0	2	0	7	0
550102702	27	1	1	0	7	0
550103401	39	0	2	0	0	0
550103801	41	0	3	0	0	0
550103804	15	0	0	0	7	0
550103901	26	0	0	0	5	0
550103902	23	1	0	0	7	0
550104001	40	1	0	0	7	0
550104101	53	1	0	0	4	0
550104102	33	1	1	0	7	0
550104103	44	0	1	0	2	0
550104105	18	1	0	0	7	0
550104106	15	1	0	0	9	0
550106002	28	1	0	0	7	0
550106302	22	1	0	0	0	0
550106903	27	1	1	0	2	0
550106904	23	0	0	0	0	0
550107401	50	1	3	0	0	0
550107406	16	0	0	0	3	0
550108102	36	1	2	0	7	0
550108601	32	1	1	0	0	0
550108701	25	0	0	0	0	0
550108702	23	1	0	0	7	0
550109902	39	1	1	0	0	0
550109903	21	1	0	0	0	0
550109904	16	0	1	0	4	0
550109905	15	1	0	0	0	0
550110301	86	0	2	0	4	1
550110302	68	1	2	0	3	0
550111801	36	0	1	0	4	0
550111902	41	1	3	0	0	0
550112301	38	1	2	0	7	0
550112501	73	1	3	0	0	0
550112601	76	1	2	0	0	0
550112602	47	0	0	0	7	0
550112603	36	1	2	0	0	0
550112901	40	0	1	0	7	0
550112902	36	1	0	0	7	0
550113302	28	1	1	0	12	0
550114505	22	0	0	0	0	0
550114507	15	1	1	0	9	0
550114801	49	0	1	0	0	0
550114802	40	1	3	0	7	0
550115701	26	1	1	0	0	0
550116401	55	1	0	0	7	0
550116801	26	0	1	0	0	0
550119504	21	0	0	0	7	0
550120702	24	1	2	0	0	0
550120802	41	1	0	0	7	0
550120901	51	1	2	0	7	0
550120908	22	1	0	0	12	0
550121101	51	0	0	0	7	0
550121102	49	1	4	0	7	1
550121103	26	1	0	0	7	1
550121501	43	1	1	0	0	0
550121802	36	1	3	0	7	0
550122201	58	0	2	0	0	0
550122202	35	1	1	0	0	0
550122205	15	0	0	0	7	0
550122701	76	1	3	0	0	0
550122702	29	0	0	0	3	0
550124801	51	0	3	0	0	0
550124803	28	1	0	0	4	0
550126002	71	1	2	0	0	0
550126301	68	1	2	0	4	0
550126902	33	1	0	0	7	0
550126903	15	0	1	0	7	0
550127202	56	1	3	0	4	1
550127203	33	0	1	0	12	0
550127205	26	1	2	0	7	0
550127206	23	1	0	0	7	0
550127207	15	1	0	0	7	0
550128002	40	1	0	0	7	0
550128003	20	1	0	0	12	0
550128004	16	1	0	0	11	0
550128901	39	1	1	0	0	0
550128903	15	1	1	0	4	0
550129201	37	0	2	0	0	0
550131202	32	1	1	0	0	0
550132801	39	1	3	0	7	0
550133402	20	1	0	0	7	0
560100801	89	1	4	0	0	0
560101201	55	0	0	0	7	0
560101202	46	1	0	0	0	0
560101203	16	0	0	0	10	0
560101401	42	1	0	0	7	0
560101402	24	1	0	0	12	0
560101403	20	1	0	0	11	0
560101602	21	0	1	0	5	0
560102101	79	1	3	0	0	0
560103101	41	0	0	0	7	0
560103102	39	1	0	0	7	0
560103103	35	0	0	0	12	0
560103104	19	0	1	0	7	0
560103702	79	1	3	0	0	0
560107301	77	1	2	0	0	0
560107302	39	1	0	0	0	0
560108001	42	0	1	0	7	0
560108201	31	0	0	0	12	0
560108202	31	1	0	0	12	0
560109601	44	0	2	0	0	0
560109603	19	0	0	0	7	0
560110101	66	1	2	0	0	0
560110201	44	0	2	0	2	0
560110202	37	1	1	0	0	0
560110203	19	0	0	0	6	0
560112201	63	1	2	0	0	0
560112401	80	0	2	0	0	0
560112701	40	0	1	0	7	0
560112702	31	1	1	0	7	0
560112703	18	0	0	0	12	0
560112901	39	1	0	0	7	0
560112902	50	0	1	0	7	0
560113301	71	0	4	0	7	0
560114101	39	1	0	0	0	0
560114401	47	0	1	0	7	0
560114402	42	1	0	0	0	0
560114403	17	0	1	0	6	0
560114406	16	1	1	0	6	0
560117601	41	0	0	0	7	0
560117604	16	0	0	0	6	0
560117801	72	0	2	0	4	0
560117802	66	1	3	0	0	0
560117803	23	1	2	0	7	0
560117901	37	1	0	0	7	0
560118105	18	1	0	0	7	0
560118301	49	0	1	0	7	0
560118303	22	0	2	0	7	0
560118601	51	0	1	0	7	0
560118603	23	1	0	0	7	0
560118604	19	1	0	0	7	0
560118702	36	1	1	0	7	0
560118703	17	1	0	0	7	0
560119302	43	1	1	0	7	0
560119304	17	0	0	0	7	0
560123402	62	1	2	0	7	0
560124101	45	0	0	0	7	0
560124102	41	1	1	0	7	0
560124503	30	0	0	0	12	0
560125001	28	0	0	0	12	0
560125601	42	0	2	0	7	0
560125602	39	1	0	0	7	0
560125604	18	0	1	0	12	0
560125608	16	0	0	0	10	0
560126102	39	1	0	0	7	0
560126301	72	1	3	0	0	0
560127501	36	1	0	0	0	0
560127502	18	1	1	0	7	0
560128501	58	1	1	0	0	0
560128601	46	0	1	0	3	0
560128602	44	1	2	0	7	0
560128603	15	0	0	0	7	0
560129001	59	0	2	0	4	0
560129101	35	0	1	0	7	0
560129102	35	1	0	0	7	0
560129201	37	0	0	0	7	0
560129202	33	1	1	0	7	0
560129203	19	0	0	0	10	0
560129501	25	0	1	0	7	0
560129602	45	1	0	0	7	0
570100102	48	1	0	0	7	0
570100103	17	1	0	0	7	0
570100202	37	1	0	0	7	0
570100401	45	0	0	0	12	0
570100402	39	1	1	0	7	0
570100501	42	0	1	0	7	0
570100502	42	1	0	0	7	0
570100601	36	0	1	0	0	0
570100602	35	1	1	0	7	0
570100701	89	0	2	0	10	0
570100702	74	1	1	0	0	0
570101001	29	0	0	0	7	0
570101002	25	1	0	0	7	0
570101102	31	1	0	0	7	0
570101401	64	0	0	0	7	0
570101402	62	1	3	0	6	0
570101501	56	0	2	0	7	0
570101502	45	1	1	0	7	0
570101506	18	1	0	0	0	0
570101601	34	0	0	0	12	0
570101801	44	1	1	0	7	0
570101901	40	1	0	0	7	0
570104702	55	1	2	0	7	0
570104901	69	0	3	0	8	0
570104903	23	1	0	0	7	0
570105002	34	1	0	0	12	0
570105201	69	1	0	0	8	0
570105203	28	1	0	0	7	0
570105301	32	0	0	0	12	0
570105302	22	1	0	0	4	0
570105701	57	0	0	0	7	0
570105702	46	1	0	0	7	0
570106001	38	1	0	0	7	0
570106101	42	0	1	0	0	0
570106102	39	1	0	0	0	0
570106103	16	0	0	0	0	0
570106201	71	0	2	0	0	0
570106202	61	1	1	0	0	0
570106203	17	1	1	0	12	0
570106207	22	1	0	0	7	0
570106301	39	0	1	0	7	0
570106302	35	1	0	0	0	0
570106303	18	0	0	0	7	0
570109801	42	0	0	0	7	0
570109802	41	1	1	0	7	0
570109805	18	1	0	0	7	0
570109807	23	1	0	0	7	0
570109901	23	0	0	0	7	0
570110102	56	1	3	0	2	0
570110106	21	1	0	0	7	0
570110107	33	1	0	0	7	0
570110110	23	0	0	0	7	0
570110111	27	0	0	0		.
570110201	82	1	3	0	0	0
570110401	44	0	1	0	7	0
570110402	41	1	0	0	7	0
570110501	60	1	0	0	2	0
570110601	33	0	0	0	7	0
570110602	31	1	1	0	7	0
570110701	36	0	2	0	0	0
570110702	27	1	1	0	0	0
570110801	47	1	0	0	7	0
570110901	31	1	0	0	10	0
570111101	40	0	0	0	4	0
570111201	40	0	0	0	12	0
570111202	33	1	0	0	12	0
570111203	15	1	0	0	10	0
570111601	65	1	1	0	0	0
570111701	29	0	0	0	12	0
570111702	29	1	0	0	12	0
570114301	50	0	1	0	7	0
570114305	26	1	0	0	7	0
570114401	53	0	3	0	7	0
570114402	42	1	0	0	0	0
570114701	37	0	0	0	7	0
570114702	37	1	0	0	7	0
570114801	29	0	0	0	7	0
570114901	75	0	3	0		.
570115001	59	0	1	0	7	0
570115002	56	1	1	0	4	0
570115101	40	0	0	0	5	0
570115102	30	1	1	0	7	0
570115203	66	1	2	0	0	0
570115301	60	0	1	0	7	0
570115302	54	1	0	0	7	0
570115304	17	0	0	0	6	0
570115601	47	0	1	0	7	0
570115602	41	1	0	0	0	0
570115801	38	0	0	0	7	0
570115805	16	1	0	0	7	0
570115901	42	0	0	0	7	0
570115902	28	1	0	0	7	0
570115903	16	1	0	0	11	0
580100501	42	1	2	2.1	7	0
580100701	61	1	4	2.1	0	0
580100901	52	1	0	2.1	7	0
580100902	17	0	0	2.1	0	0
580100903	16	1	0	2.1	6	0
580100904	22	1	0	2.1	10	0
580101402	56	1	2	2.1	0	0
580101405	18	0	0	2.1	4	0
580101701	27	0	0	2.1	12	0
580101702	21	1	0	2.1	0	0
580101802	38	1	2	2.1	7	0
580101803	18	0	0	2.1	0	0
580101901	49	0	0	2.1	0	0
580101902	43	1	3	2.1	7	0
580101904	19	1	0	2.1	7	0
580101905	15	0	0	2.1	2	0
580102402	30	1	0	2.1	0	0
580102701	64	1	2	2.1	2	0
580102802	32	1	0	2.1	0	0
580104101	49	0	1	2.1	7	0
580104103	23	1	0	2.1	7	0
580104202	74	1	3	2.1	0	0
580104801	32	1	3	2.1	7	0
580104901	33	1	2	2.1	7	0
580105001	40	0	1	2.1	2	0
580105203	26	1	0	2.1	0	0
580105701	40	0	1	2.1	7	0
580105702	33	1	0	2.1	0	0
580105803	15	1	0	2.1	0	0
580105903	17	0	0	2.1	7	0
580105904	47	1	1	2.1	0	0
580106201	28	0	2	2.1	7	0
580106202	22	1	2	2.1	7	0
580106602	32	1	0	2.1	7	0
580106803	32	0	0	2.1	0	1
580106805	22	1	0	2.1	7	0
580106902	20	1	1	2.1	7	0
580107002	31	1	1	2.1	7	0
580107201	41	1	1	2.1	0	0
580107202	23	1	0	2.1	7	0
580107203	18	0	0	2.1	0	0
580107302	30	1	1	2.1	0	0
580107502	22	1	0	2.1	0	0
580107902	47	1	4	2.1	0	0
580107905	16	0	0	2.1	6	0
580108301	35	0	1	2.1	10	0
580108302	33	1	0	2.1	0	0
580109101	32	0	0	2.1	12	0
580109102	29	1	0	2.1	0	0
580109302	22	1	1	2.1	7	0
580109402	26	1	0	2.1	7	0
580109606	19	0	1	2.1	0	0
580109607	16	1	0	2.1	0	0
580109802	60	1	3	2.1	0	0
580109803	24	0	1	2.1	0	0
580110702	26	1	1	2.1	2	0
580110802	40	1	1	2.1	7	0
580110804	16	0	0	2.1	7	0
580111001	33	0	0	2.1	7	0
580111002	24	1	0	2.1	0	0
580111103	17	1	0	2.1	7	0
580111603	26	0	0	2.1	3	0
580111604	20	0	0	2.1	0	0
580112202	41	1	0	2.1	0	0
580112701	34	0	1	2.1	0	0
580112902	25	1	4	2.1	7	0
580113201	35	0	1	2.1	0	0
580113301	61	1	3	2.1	0	0
580113302	24	1	1	2.1	7	0
580113702	24	1	0	2.1	0	0
580114102	51	1	3	2.1	7	0
580114203	23	1	1	2.1	0	0
580114401	40	1	4	2.1	0	0
580115301	32	0	0	2.1	12	0
580115302	29	1	0	2.1	10	0
580115303	15	0	0	2.1	10	0
580115304	15	0	0	2.1	10	0
580115601	30	0	0	2.1	12	0
580115602	23	1	0	2.1	10	0
580117002	40	1	2	2.1	7	0
580117003	22	0	0	2.1	0	0
580117005	16	0	0	2.1	7	0
590100201	33	0	1	6	0	0
590100202	34	1	3	6	0	0
590100402	26	1	0	6	7	0
590100702	19	1	0	6	0	0
590101502	47	1	2	6	0	0
590101504	21	0	0	6	0	0
590101505	18	0	0	6	0	0
590102101	76	0	4	6	M	.
590102701	21	0	2	6	4	0
590102702	16	1	0	6	0	0
590103901	31	1	1	6	0	0
590104101	39	0	1	6	7	0
590104102	33	1	2	6	7	0
590104502	31	1	2	6	0	0
590106402	30	1	0	6	0	0
590107901	55	1	3	6	7	1
590108801	30	0	1	6	0	0
590109301	40	0	1	6	7	0
590109601	33	0	1	6	7	0
590109602	26	1	0	6	7	0
590110502	54	1	4	6	7	0
590110504	18	0	0	6	1	0
590110505	15	0	0	6	0	0
590112001	56	1	4	6	0	0
590112301	27	0	0	6	2	0
590112302	21	1	0	6	0	0
590113401	34	0	2	6	0	0
590113402	29	1	1	6	7	0
590113601	45	0	4	6	0	1
590113603	16	0	0	6	0	0
590115302	40	1	1	6	7	0
590115802	21	0	1	6	0	0
590115902	71	1	3	6	0	0
590116404	36	0	3	6	0	0
590116708	15	0	0	6	0	0
590117001	42	1	1	6	7	0
590117002	23	1	0	6	0	0
590117004	17	0	0	6	0	0
590117005	15	0	2	6	0	0
590117202	45	1	2	6	7	0
590118002	36	1	0	6	0	0
590118004	15	1	0	6	0	0
590118301	37	0	1	6	7	0
590118302	33	1	0	6	0	0
590118401	29	1	0	6	0	0
590119202	18	1	0	6	7	0
590119301	59	0	1	6	7	0
590119302	47	1	4	6	5	0
590119303	21	1	0	6	0	0
590120501	24	0	0	6	0	0
590120502	22	1	0	6	0	0
590121803	15	1	0	6	6	0
590122601	66	1	3	6	0	0
590122702	19	0	0	6	0	0
590122705	18	1	0	6	0	0
590122903	15	1	0	6	0	0
590122910	45	0	2	6	7	0
590123001	31	0	2	6	12	0
590123002	19	1	0	6	0	0
590124302	47	1	0	6	7	0
590124306	25	1	0	6	0	0
590125102	23	1	1	6	7	0
590127101	61	0	3	6	5	0
590128202	27	1	0	6	0	0
590128501	46	0	4	6	0	0
590128508	22	0	1	6	3	0
600100201	24	0	0	0	7	0
600100202	22	1	1	0	9	0
600100702	19	0	0	0	6	0
600101903	18	0	0	0	7	0
600102501	84	1	3	0	0	0
600103002	37	1	0	0	0	0
600103301	24	0	0	0	7	0
600103302	19	1	0	0	0	0
600103701	41	0	0	0	7	0
600105002	53	1	1	0	7	1
600105003	43	0	3	0	0	0
600105005	15	0	0	0	0	0
600105501	58	1	4	0	0	1
600105502	19	0	0	0	0	0
600105503	15	1	0	0	6	0
600106201	30	0	0	0	0	0
600106202	19	1	0	0	0	0
600108103	19	0	3	0	10	0
600108601	32	0	0	0	7	0
600113501	70	1	4	0	0	0
600113502	28	1	1	0	0	0
600117402	29	0	0	0	7	0
600117502	17	1	0	0	0	0
600117601	58	0	2	0	7	0
600119001	32	0	2	0	0	0
600119002	26	1	0	0	0	0
600119203	19	1	0	0	7	0
600119401	48	1	1	0	7	0
600119404	22	0	0	0	6	0
600119406	17	1	0	0	7	0
600121101	36	0	0	0	7	0
600121102	29	1	1	0	0	0
600122101	64	0	3	0	0	0
600122102	63	1	1	0	0	0
600122104	19	0	1	0	7	0
600122106	43	0	3	0	7	0
600122302	28	1	0	0	0	0
600122401	76	0	2	0	0	0
600122402	72	1	1	0	0	0
600124401	50	0	0	0	7	0
600124402	42	1	3	0	0	0
600124702	27	1	2	0	7	0
600128102	24	1	1	0	7	0
600128902	20	1	0	0	7	0
600130401	31	0	0	0	7	0
600131501	33	1	0	0	0	0
600131502	16	1	0	0	7	0
600132902	18	1	0	0	7	0
600133301	28	0	0	0	7	0
600133302	26	1	0	0	3	0
600135305	15	0	0	0	5	0
600135701	29	0	0	0	12	0
600135702	22	1	0	0	0	0
600137801	53	0	0	0	7	0
600137802	37	1	4	0	7	0
600143702	20	1	0	0	0	0
600143801	32	0	0	0	0	0
600143802	25	1	0	0	7	0
600147401	28	0	1	0	0	0
600147402	26	1	1	0	7	0
600149601	35	0	0	0	0	0
600149602	31	1	0	0	7	0
600150002	24	0	0	0	5	0
600150501	46	0	0	0	7	0
600150502	40	1	1	0	0	0
600150503	19	0	0	0	7	0
610100201	58	0	2	15.7	0	0
610100202	55	1	0	15.7	0	0
610100203	34	0	0	15.7	0	0
610100207	25	1	3	15.7	7	0
610100601	29	1	1	15.7	7	0
610100802	50	1	3	15.7	7	0
610100803	21	1	0	15.7	0	0
610100804	19	0	1	15.7	0	0
610100805	17	1	3	15.7	7	0
610100811	25	0	2	15.7	7	0
610100901	45	1	0	15.7	0	0
610101101	64	1	3	15.7	0	0
610101102	41	1	4	15.7	0	0
610101402	47	1	4	15.7	7	0
610101404	21	0	1	15.7	0	0
610107601	40	0	2	15.7	0	0
610107602	25	1	0	15.7	7	0
610107901	20	1	2	15.7	0	0
610108001	62	1	1	15.7	0	0
610108101	36	1	1	15.7	0	0
610108103	16	0	0	15.7	0	0
610108401	31	0	0	15.7	0	0
610108402	24	1	0	15.7	7	0
610108601	66	1	4	15.7	0	0
610108801	44	0	0	15.7	0	0
610108803	20	1	0	15.7	7	0
610109002	30	1	0	15.7	0	0
610109302	22	1	0	15.7	7	0
610109501	43	1	1	15.7	0	0
610109502	24	1	1	15.7	7	0
610109602	46	1	1	15.7	0	0
610109603	16	0	0	15.7	7	0
610111901	45	0	0	15.7	7	0
610111902	42	1	0	15.7	7	0
610111903	15	0	0	15.7	10	0
610112101	51	0	1	15.7	7	0
610112102	37	1	1	15.7	0	0
610112103	16	0	0	15.7	0	0
610112201	36	1	0	15.7	0	0
610112801	25	0	1	15.7	12	0
610112802	24	1	1	15.7	7	0
610113101	61	1	0	15.7	4	0
610116901	26	0	1	15.7	10	0
610118101	51	1	3	15.7	0	0
610118801	53	0	0	15.7	7	0
610118802	47	1	0	15.7	7	0
610118904	17	1	0	15.7	7	0
610119101	41	0	0	15.7	7	0
610119102	31	1	3	15.7	0	0
610119103	15	0	0	15.7	7	0
610121201	24	0	0	15.7	7	0
610121202	19	1	3	15.7	7	0
610121501	61	1	4	15.7	0	0
610121502	17	1	0	15.7	7	0
610121506	29	1	1	15.7	0	0
610121901	46	0	0	15.7	0	0
610121902	43	1	3	15.7	0	0
610122001	24	0	2	15.7	7	0
610122002	18	1	0	15.7	7	0
610122401	22	0	2	15.7	0	0
610122402	18	1	0	15.7	7	0
610122601	71	1	0	15.7	0	0
610122602	27	1	0	15.7	0	0
610122802	27	1	3	15.7	0	0
610123001	35	0	0	15.7	0	0
610123002	29	1	0	15.7	7	0
610123201	58	0	0	15.7	0	0
610123202	53	1	3	15.7	0	0
610123203	33	1	1	15.7	0	0
610123801	29	0	3	15.7	7	0
610123802	19	1	0	15.7	7	0
610125901	39	0	0	15.7	0	0
610125902	29	1	0	15.7	7	0
[truncated: 1,169 more rows]
